# Supplementary material for: Diagnostic and Prognostic Protein Biomarkers of β-Cell Function in Type 2 Diabetes and Their Modulation with Glucose Normalization
Source: Metabolites. 2022 Feb 22;12(3):196. doi: 10.3390/metabo12030196 (PMC8950787; doi:10.3390/metabo12030196)
Supplement: Supplementary file 1 [file metabolites-12-00196-s001.zip]

Archive with 1 entries (1 files):
- metabolites-1580577-supplementary.pdf
